# Supplementary material for: The Effects of a Ball Combination Training Program Combined with a Continuous Theta Burst Stimulation Intervention on Eating Behaviors in Autistic Children with Accompanying Intellectual Disabilities: A Preliminary Study
Source: Nutrients. 2025 Apr 25;17(9):1446. doi: 10.3390/nu17091446 (PMC12073229; doi:10.3390/nu17091446)
Supplement: Supplementary file 1 [file nutrients-17-01446-s001.zip]

Archive with 1 entries (1 files):
- nutrients-3559486-supplementary.pdf
